# Supplementary material for: Tumour Hypoxia-Mediated Immunosuppression: Mechanisms and Therapeutic Approaches to Improve Cancer Immunotherapy
Source: Cells. 2021 Apr 24;10(5):1006. doi: 10.3390/cells10051006 (PMC8146304; doi:10.3390/cells10051006)
Supplement: Supplementary file 1 [file cells-10-01006-s001.zip]

Archive with 1 entries (1 files):
- cells-1189345-SI.pdf
